# Supplementary material for: Harnessing a Surface Water-Based Multifaceted Approach to Combat Zoonotic Viruses: A Rural Perspective from Bangladesh and China
Source: Microorganisms. 2025 Nov 4;13(11):2526. doi: 10.3390/microorganisms13112526 (PMC12654024; doi:10.3390/microorganisms13112526)
Supplement: Supplementary file 1 [file microorganisms-13-02526-s001.zip]

Archive with 1 entries (1 files):
- microorganisms-3848244-supplementary.pdf
